# Supplementary material for: Effects of post-saccadic oscillations on visual processing times
Source: PLoS One. 2024 May 29;19(5):e0302459. doi: 10.1371/journal.pone.0302459 (PMC11135737; doi:10.1371/journal.pone.0302459)
Supplement: S19 File — (XML) [file pone.0302459.s019.xml]

<?xml version="1.0"?>
<email-test xmlns:r="http://city-occupational.co.uk/ns/registry/1.0"><subject><name>RJ0410</name><results><result tested-on="2021-11-04" eccentricity="0" meridian="0" max-rotation="0" reversals-ignored="5" integrated-latency="integrated-latency"><presentation stimulus-interval="PT0.040000S" reaction-time="PT1.063061S" elapsed="2021-11-04T12:36:35.783174Z"/><presentation stimulus-interval="PT0.090000S" reaction-time="PT1.223070S" elapsed="2021-11-04T12:36:39.638394Z" seen="seen"/><presentation stimulus-interval="PT0.090000S" reaction-time="PT0.781045S" elapsed="2021-11-04T12:36:42.622565Z" reversal="reversal" seen="seen"/><presentation stimulus-interval="PT0.047115S" reaction-time="PT0.539031S" elapsed="2021-11-04T12:36:45.078705Z" seen="seen"/><presentation stimulus-interval="PT0.047115S" reaction-time="PT0.688040S" elapsed="2021-11-04T12:36:47.670854Z" seen="seen"/><presentation stimulus-interval="PT0.004230S" reaction-time="PT0.676039S" elapsed="2021-11-04T12:36:50.495015Z" seen="seen"/><presentation stimulus-interval="PT0.004230S" reaction-time="PT0.743043S" elapsed="2021-11-04T12:36:53.270174Z" seen="seen"/><presentation stimulus-interval="PT0.000000S" reaction-time="PT0.757044S" elapsed="2021-11-04T12:36:56.398353Z" seen="seen"/><presentation stimulus-interval="PT0.000000S" reaction-time="PT0.754043S" elapsed="2021-11-04T12:36:59.358522Z" seen="seen"/><presentation stimulus-interval="PT0.000000S" reaction-time="PT0.746043S" elapsed="2021-11-04T12:37:02.279689Z" seen="seen"/><presentation stimulus-interval="PT0.000000S" reaction-time="PT0.799046S" elapsed="2021-11-04T12:37:05.246859Z"/><presentation stimulus-interval="PT0.000000S" reaction-time="PT0.854049S" elapsed="2021-11-04T12:37:08.639053Z" seen="seen"/><presentation stimulus-interval="PT0.000000S" reaction-time="PT0.540031S" elapsed="2021-11-04T12:37:11.454214Z" reversal="reversal" seen="seen"/><presentation stimulus-interval="PT0.000000S" reaction-time="PT0.639037S" elapsed="2021-11-04T12:37:14.726401Z" seen="seen"/><presentation stimulus-interval="PT0.000000S" reaction-time="PT0.617035S" elapsed="2021-11-04T12:37:17.566563Z" reversal="reversal" seen="seen"/><presentation stimulus-interval="PT0.000000S" reaction-time="PT0.595035S" elapsed="2021-11-04T12:37:20.102709Z" seen="seen"/><presentation stimulus-interval="PT0.000000S" reaction-time="PT0.595034S" elapsed="2021-11-04T12:37:23.181885Z" reversal="reversal" seen="seen"/><presentation stimulus-interval="PT0.000000S" reaction-time="PT0.711041S" elapsed="2021-11-04T12:37:26.127053Z" seen="seen"/><presentation stimulus-interval="PT0.000000S" reaction-time="PT0.513029S" elapsed="2021-11-04T12:37:28.784205Z" reversal="reversal"/><presentation stimulus-interval="PT0.023208S" reaction-time="PT0.641037S" elapsed="2021-11-04T12:37:31.382354Z" seen="seen"/><presentation stimulus-interval="PT0.023208S" reaction-time="PT0.704040S" elapsed="2021-11-04T12:37:34.239517Z" reversal="reversal" seen="seen"/><presentation stimulus-interval="PT0.003303S" reaction-time="PT0.753043S" elapsed="2021-11-04T12:37:37.485703Z" seen="seen"/><presentation stimulus-interval="PT0.003303S" reaction-time="PT0.688040S" elapsed="2021-11-04T12:37:40.454873Z" seen="seen"/><presentation stimulus-interval="PT0.003303S" reaction-time="PT0.565032S" elapsed="2021-11-04T12:37:43.310036Z" seen="seen"/><presentation stimulus-interval="PT0.000000S" reaction-time="PT0.535031S" elapsed="2021-11-04T12:37:46.215202Z" seen="seen"/><presentation stimulus-interval="PT0.000000S" reaction-time="PT0.644037S" elapsed="2021-11-04T12:37:49.518391Z" seen="seen"/><presentation stimulus-interval="PT0.000000S" reaction-time="PT0.750043S" elapsed="2021-11-04T12:37:52.319551Z" seen="seen"/><presentation stimulus-interval="PT0.000000S" reaction-time="PT0.533031S" elapsed="2021-11-04T12:37:55.302722Z" reversal="reversal" seen="seen"/><presentation stimulus-interval="PT0.000000S" reaction-time="PT0.526030S" elapsed="2021-11-04T12:37:58.125883Z" seen="seen"/><presentation stimulus-interval="PT0.000000S" reaction-time="PT0.706041S" elapsed="2021-11-04T12:38:00.822038Z" reversal="reversal" seen="seen"/><presentation stimulus-interval="PT0.000000S" reaction-time="PT0.528031S" elapsed="2021-11-04T12:38:03.742205Z" seen="seen"/><presentation stimulus-interval="PT0.000000S" reaction-time="PT0.523030S" elapsed="2021-11-04T12:38:06.790379Z" reversal="reversal" seen="seen"/><presentation stimulus-interval="PT0.000000S" reaction-time="PT0.542031S" elapsed="2021-11-04T12:38:09.958560Z" seen="seen"/><presentation stimulus-interval="PT0.000000S" reaction-time="PT0.702040S" elapsed="2021-11-04T12:38:12.957732Z" reversal="reversal"/><presentation stimulus-interval="PT0.010772S" reaction-time="PT0.862049S" elapsed="2021-11-04T12:38:16.309923Z"/><presentation stimulus-interval="PT0.021544S" reaction-time="PT0.791046S" elapsed="2021-11-04T12:38:19.758121Z" seen="seen"/><presentation stimulus-interval="PT0.021544S" reaction-time="PT0.483027S" elapsed="2021-11-04T12:38:22.742291Z" reversal="reversal" seen="seen"/><presentation stimulus-interval="PT0.012305S" reaction-time="PT0.810046S" elapsed="2021-11-04T12:38:26.238491Z" seen="seen"/><presentation stimulus-interval="PT0.012305S" reaction-time="PT0.737042S" elapsed="2021-11-04T12:38:28.933645Z" seen="seen"/><presentation stimulus-interval="PT0.009140S" reaction-time="PT0.814046S" elapsed="2021-11-04T12:38:32.045823Z" seen="seen"/><presentation stimulus-interval="PT0.003066S" reaction-time="PT0.530030S" elapsed="2021-11-04T12:38:34.942989Z" seen="seen"/><presentation stimulus-interval="PT0.003066S" reaction-time="PT1.059060S" elapsed="2021-11-04T12:38:37.990163Z" seen="seen"/><presentation stimulus-interval="PT0.000000S" reaction-time="PT0.743042S" elapsed="2021-11-04T12:38:41.095341Z" seen="seen"/><presentation stimulus-interval="PT0.000000S" reaction-time="PT0.656037S" elapsed="2021-11-04T12:38:43.999507Z" seen="seen"/><presentation stimulus-interval="PT0.008654S" reaction-time="PT0.763044S" elapsed="2021-11-04T12:38:46.893673Z" seen="seen"/><presentation stimulus-interval="PT0.000000S" reaction-time="PT0.490029S" elapsed="2021-11-04T12:38:49.757837Z" seen="seen"/><presentation stimulus-interval="PT0.000000S" reaction-time="PT0.730041S" elapsed="2021-11-04T12:38:52.639001Z" reversal="reversal" seen="seen"/><presentation stimulus-interval="PT0.000000S" reaction-time="PT0.479028S" elapsed="2021-11-04T12:38:55.214149Z" seen="seen"/><presentation stimulus-interval="PT0.000000S" reaction-time="PT0.679039S" elapsed="2021-11-04T12:38:58.014309Z" reversal="reversal" seen="seen"/><presentation stimulus-interval="PT0.000000S" reaction-time="PT0.711041S" elapsed="2021-11-04T12:39:00.773467Z" reversal="reversal"/><presentation stimulus-interval="PT0.005830S" reaction-time="PT0.560032S" elapsed="2021-11-04T12:39:03.813640Z" seen="seen"/><presentation stimulus-interval="PT0.005830S" reaction-time="PT0.523030S" elapsed="2021-11-04T12:39:06.429790Z" reversal="reversal" seen="seen"/><presentation stimulus-interval="PT0.000830S" reaction-time="PT0.681039S" elapsed="2021-11-04T12:39:09.701977Z" reversal="reversal"/></result></results><r:registry organization="AVOT" application="email" version="1.0"><r:int value="0" name="pending"/><r:record type="GObject" name="procedure-state"/><r:record type="PsyColourLxy" name="background-colour"><r:string value="y,x" name="source"/><r:double value="659F2FF4BD570640" name="sbyp"/></r:record><r:record type="PsyColourLxy" name="foreground-colour"><r:string value="y,x" name="source"/><r:double value="659F2FF4BD570640" name="sbyp"/></r:record></r:registry></subject></email-test>
