# Supplementary material for: Effects of post-saccadic oscillations on visual processing times
Source: PLoS One. 2024 May 29;19(5):e0302459. doi: 10.1371/journal.pone.0302459 (PMC11135737; doi:10.1371/journal.pone.0302459)
Supplement: S20 File — (XML) [file pone.0302459.s020.xml]

<?xml version="1.0"?>
<email-test xmlns:r="http://city-occupational.co.uk/ns/registry/1.0"><subject><name>RJ0410</name><results><result tested-on="2021-11-04" eccentricity="0" meridian="0" max-rotation="0" reversals-ignored="5" integrated-latency="integrated-latency"><presentation stimulus-interval="PT0.016000S" reaction-time="PT0.815047S" elapsed="2021-11-04T12:41:56.292506Z" seen="seen"/><presentation stimulus-interval="PT0.016000S" reaction-time="PT0.662038S" elapsed="2021-11-04T12:41:59.341680Z"/><presentation stimulus-interval="PT0.066000S" reaction-time="PT0.951055S" elapsed="2021-11-04T12:42:02.204844Z" seen="seen"/><presentation stimulus-interval="PT0.066000S" reaction-time="PT1.353077S" elapsed="2021-11-04T12:42:06.020062Z"/><presentation stimulus-interval="PT0.116000S" reaction-time="PT0.662038S" elapsed="2021-11-04T12:42:08.820222Z" seen="seen"/><presentation stimulus-interval="PT0.116000S" reaction-time="PT0.982057S" elapsed="2021-11-04T12:42:12.252419Z" reversal="reversal" seen="seen"/><presentation stimulus-interval="PT0.073115S" reaction-time="PT0.595034S" elapsed="2021-11-04T12:42:15.316594Z" reversal="reversal"/><presentation stimulus-interval="PT0.109897S" reaction-time="PT0.837048S" elapsed="2021-11-04T12:42:18.340767Z" seen="seen"/><presentation stimulus-interval="PT0.109897S" reaction-time="PT0.774044S" elapsed="2021-11-04T12:42:21.691958Z" reversal="reversal" seen="seen"/><presentation stimulus-interval="PT0.078349S" reaction-time="PT0.810046S" elapsed="2021-11-04T12:42:24.717131Z" reversal="reversal"/><presentation stimulus-interval="PT0.105408S" reaction-time="PT0.960055S" elapsed="2021-11-04T12:42:28.268335Z" seen="seen"/><presentation stimulus-interval="PT0.105408S" reaction-time="PT0.809046S" elapsed="2021-11-04T12:42:31.236504Z"/><presentation stimulus-interval="PT0.132466S" reaction-time="PT0.844048S" elapsed="2021-11-04T12:42:34.765706Z" seen="seen"/><presentation stimulus-interval="PT0.132466S" reaction-time="PT0.699040S" elapsed="2021-11-04T12:42:37.835882Z" reversal="reversal" seen="seen"/><presentation stimulus-interval="PT0.109258S" reaction-time="PT0.631036S" elapsed="2021-11-04T12:42:41.020064Z" seen="seen"/><presentation stimulus-interval="PT0.109258S" reaction-time="PT0.624036S" elapsed="2021-11-04T12:42:44.269250Z" seen="seen"/><presentation stimulus-interval="PT0.086051S" reaction-time="PT0.849049S" elapsed="2021-11-04T12:42:47.621442Z" reversal="reversal"/><presentation stimulus-interval="PT0.105956S" reaction-time="PT0.983056S" elapsed="2021-11-04T12:42:51.301652Z" seen="seen"/><presentation stimulus-interval="PT0.105956S" reaction-time="PT0.698040S" elapsed="2021-11-04T12:42:54.691846Z"/><presentation stimulus-interval="PT0.125861S" reaction-time="PT0.779044S" elapsed="2021-11-04T12:42:57.812024Z" seen="seen"/><presentation stimulus-interval="PT0.125861S" reaction-time="PT0.698040S" elapsed="2021-11-04T12:43:00.596184Z" reversal="reversal" seen="seen"/><presentation stimulus-interval="PT0.108788S" reaction-time="PT0.899052S" elapsed="2021-11-04T12:43:03.636358Z" seen="seen"/><presentation stimulus-interval="PT0.108788S" reaction-time="PT0.842048S" elapsed="2021-11-04T12:43:06.436518Z" seen="seen"/><presentation stimulus-interval="PT0.091716S" reaction-time="PT0.555032S" elapsed="2021-11-04T12:43:09.219677Z" seen="seen"/><presentation stimulus-interval="PT0.091716S" reaction-time="PT0.754043S" elapsed="2021-11-04T12:43:12.195847Z" seen="seen"/><presentation stimulus-interval="PT0.074643S" reaction-time="PT1.222070S" elapsed="2021-11-04T12:43:15.940061Z" seen="seen"/><presentation stimulus-interval="PT0.074643S" reaction-time="PT0.580033S" elapsed="2021-11-04T12:43:18.924232Z" seen="seen"/><presentation stimulus-interval="PT0.057570S" reaction-time="PT0.900052S" elapsed="2021-11-04T12:43:22.333427Z" seen="seen"/><presentation stimulus-interval="PT0.057570S" reaction-time="PT0.710040S" elapsed="2021-11-04T12:43:25.275595Z" reversal="reversal"/><presentation stimulus-interval="PT0.072213S" reaction-time="PT0.611035S" elapsed="2021-11-04T12:43:27.931747Z" seen="seen"/><presentation stimulus-interval="PT0.072213S" reaction-time="PT0.624036S" elapsed="2021-11-04T12:43:31.163932Z" reversal="reversal" seen="seen"/><presentation stimulus-interval="PT0.059654S" reaction-time="PT0.552032S" elapsed="2021-11-04T12:43:34.084099Z" reversal="reversal"/><presentation stimulus-interval="PT0.070426S" reaction-time="PT0.726042S" elapsed="2021-11-04T12:43:36.820256Z" seen="seen"/><presentation stimulus-interval="PT0.070426S" reaction-time="PT0.590033S" elapsed="2021-11-04T12:43:39.459406Z"/><presentation stimulus-interval="PT0.081198S" reaction-time="PT0.623035S" elapsed="2021-11-04T12:43:42.339571Z"/><presentation stimulus-interval="PT0.091971S" reaction-time="PT0.920053S" elapsed="2021-11-04T12:43:45.323742Z" seen="seen"/><presentation stimulus-interval="PT0.091971S" reaction-time="PT0.908052S" elapsed="2021-11-04T12:43:48.859944Z"/><presentation stimulus-interval="PT0.102743S" reaction-time="PT0.581034S" elapsed="2021-11-04T12:43:51.964122Z" seen="seen"/><presentation stimulus-interval="PT0.102743S" reaction-time="PT0.901051S" elapsed="2021-11-04T12:43:55.555327Z" reversal="reversal" seen="seen"/><presentation stimulus-interval="PT0.093503S" reaction-time="PT0.718041S" elapsed="2021-11-04T12:43:58.827514Z" reversal="reversal"/><presentation stimulus-interval="PT0.101428S" reaction-time="PT0.574032S" elapsed="2021-11-04T12:44:01.627674Z"/><presentation stimulus-interval="PT0.109352S" reaction-time="PT0.800045S" elapsed="2021-11-04T12:44:04.387832Z" seen="seen"/><presentation stimulus-interval="PT0.109352S" reaction-time="PT0.703040S" elapsed="2021-11-04T12:44:07.571014Z"/><presentation stimulus-interval="PT0.117277S" reaction-time="PT0.718041S" elapsed="2021-11-04T12:44:10.619189Z"/><presentation stimulus-interval="PT0.190926S" reaction-time="PT0.555032S" elapsed="2021-11-04T12:44:13.332344Z" seen="seen"/><presentation stimulus-interval="PT0.125201S" reaction-time="PT0.852048S" elapsed="2021-11-04T12:44:16.259511Z" seen="seen"/><presentation stimulus-interval="PT0.125201S" reaction-time="PT0.698040S" elapsed="2021-11-04T12:44:19.379690Z"/><presentation stimulus-interval="PT0.133126S" reaction-time="PT0.586033S" elapsed="2021-11-04T12:44:22.571872Z"/><presentation stimulus-interval="PT0.141050S" reaction-time="PT0.716041S" elapsed="2021-11-04T12:44:25.243025Z"/><presentation stimulus-interval="PT0.148975S" reaction-time="PT0.600034S" elapsed="2021-11-04T12:44:28.371204Z" seen="seen"/><presentation stimulus-interval="PT0.148975S" reaction-time="PT0.817046S" elapsed="2021-11-04T12:44:31.276370Z" reversal="reversal" seen="seen"/><presentation stimulus-interval="PT0.142178S" reaction-time="PT1.022058S" elapsed="2021-11-04T12:44:34.339545Z" reversal="reversal"/><presentation stimulus-interval="PT0.148008S" reaction-time="PT0.657038S" elapsed="2021-11-04T12:44:37.299715Z" seen="seen"/><presentation stimulus-interval="PT0.148008S" reaction-time="PT0.568033S" elapsed="2021-11-04T12:44:40.203881Z" reversal="reversal" seen="seen"/><presentation stimulus-interval="PT0.143008S" reaction-time="PT0.938053S" elapsed="2021-11-04T12:44:43.515070Z" reversal="reversal"/></result></results><r:registry organization="AVOT" application="email" version="1.0"><r:int value="0" name="pending"/><r:record type="GObject" name="procedure-state"/><r:record type="PsyColourLxy" name="background-colour"><r:string value="y,x" name="source"/><r:double value="659F2FF4BD570640" name="sbyp"/></r:record><r:record type="PsyColourLxy" name="foreground-colour"><r:string value="y,x" name="source"/><r:double value="659F2FF4BD570640" name="sbyp"/></r:record></r:registry></subject></email-test>
