# Supplementary material for: Effects of post-saccadic oscillations on visual processing times
Source: PLoS One. 2024 May 29;19(5):e0302459. doi: 10.1371/journal.pone.0302459 (PMC11135737; doi:10.1371/journal.pone.0302459)
Supplement: S21 File — (XML) [file pone.0302459.s021.xml]

<?xml version="1.0"?>
<email-test xmlns:r="http://city-occupational.co.uk/ns/registry/1.0"><subject><name>RJ0410</name><results><result tested-on="2021-11-04" eccentricity="0" meridian="0" max-rotation="0" reversals-ignored="5" integrated-latency="integrated-latency"><presentation stimulus-interval="PT0.060000S" reaction-time="PT0.563032S" elapsed="2021-11-04T12:46:11.451100Z" seen="seen"/><presentation stimulus-interval="PT0.060000S" reaction-time="PT0.466026S" elapsed="2021-11-04T12:46:14.202257Z" seen="seen"/><presentation stimulus-interval="PT0.010000S" reaction-time="PT0.496029S" elapsed="2021-11-04T12:46:17.250432Z" seen="seen"/><presentation stimulus-interval="PT0.010000S" reaction-time="PT0.712040S" elapsed="2021-11-04T12:46:20.498617Z" seen="seen"/><presentation stimulus-interval="PT0.000000S" reaction-time="PT0.549031S" elapsed="2021-11-04T12:46:23.746803Z" seen="seen"/><presentation stimulus-interval="PT0.000000S" reaction-time="PT0.733042S" elapsed="2021-11-04T12:46:26.706973Z" seen="seen"/><presentation stimulus-interval="PT0.000000S" reaction-time="PT0.415024S" elapsed="2021-11-04T12:46:29.306121Z" seen="seen"/><presentation stimulus-interval="PT0.000000S" reaction-time="PT0.711041S" elapsed="2021-11-04T12:46:32.330294Z" reversal="reversal" seen="seen"/><presentation stimulus-interval="PT0.000000S" reaction-time="PT0.472027S" elapsed="2021-11-04T12:46:35.187458Z" seen="seen"/><presentation stimulus-interval="PT0.000000S" reaction-time="PT1.037059S" elapsed="2021-11-04T12:46:38.682657Z" reversal="reversal" seen="seen"/><presentation stimulus-interval="PT0.000000S" reaction-time="PT0.485027S" elapsed="2021-11-04T12:46:41.826837Z" seen="seen"/><presentation stimulus-interval="PT0.000000S" reaction-time="PT0.612035S" elapsed="2021-11-04T12:46:44.810008Z" reversal="reversal" seen="seen"/><presentation stimulus-interval="PT0.000000S" reaction-time="PT0.658038S" elapsed="2021-11-04T12:46:47.676172Z" seen="seen"/><presentation stimulus-interval="PT0.000000S" reaction-time="PT0.842048S" elapsed="2021-11-04T12:46:50.738347Z" seen="seen"/><presentation stimulus-interval="PT0.000000S" reaction-time="PT0.500028S" elapsed="2021-11-04T12:46:53.922529Z" seen="seen"/><presentation stimulus-interval="PT0.000000S" reaction-time="PT0.467026S" elapsed="2021-11-04T12:46:56.442673Z" seen="seen"/><presentation stimulus-interval="PT0.000000S" reaction-time="PT0.466026S" elapsed="2021-11-04T12:46:59.137827Z" reversal="reversal" seen="seen"/><presentation stimulus-interval="PT0.000000S" reaction-time="PT0.531031S" elapsed="2021-11-04T12:47:01.993991Z" seen="seen"/><presentation stimulus-interval="PT0.000000S" reaction-time="PT0.714041S" elapsed="2021-11-04T12:47:05.146171Z" reversal="reversal"/><presentation stimulus-interval="PT0.023208S" reaction-time="PT0.671038S" elapsed="2021-11-04T12:47:08.123341Z" seen="seen"/><presentation stimulus-interval="PT0.023208S" reaction-time="PT1.059061S" elapsed="2021-11-04T12:47:11.786551Z" reversal="reversal" seen="seen"/><presentation stimulus-interval="PT0.003303S" reaction-time="PT0.552032S" elapsed="2021-11-04T12:47:14.930731Z" seen="seen"/><presentation stimulus-interval="PT0.003303S" reaction-time="PT0.551032S" elapsed="2021-11-04T12:47:17.426874Z" seen="seen"/><presentation stimulus-interval="PT0.000000S" reaction-time="PT0.514029S" elapsed="2021-11-04T12:47:20.586054Z" seen="seen"/><presentation stimulus-interval="PT0.000000S" reaction-time="PT0.570033S" elapsed="2021-11-04T12:47:23.794238Z" seen="seen"/><presentation stimulus-interval="PT0.000000S" reaction-time="PT0.782044S" elapsed="2021-11-04T12:47:26.618399Z" seen="seen"/><presentation stimulus-interval="PT0.000000S" reaction-time="PT0.747043S" elapsed="2021-11-04T12:47:29.746578Z" seen="seen"/><presentation stimulus-interval="PT0.000000S" reaction-time="PT0.603035S" elapsed="2021-11-04T12:47:32.641744Z" reversal="reversal" seen="seen"/><presentation stimulus-interval="PT0.000000S" reaction-time="PT0.639037S" elapsed="2021-11-04T12:47:35.507908Z" seen="seen"/><presentation stimulus-interval="PT0.000000S" reaction-time="PT0.488028S" elapsed="2021-11-04T12:47:37.963048Z" reversal="reversal" seen="seen"/><presentation stimulus-interval="PT0.000000S" reaction-time="PT0.691040S" elapsed="2021-11-04T12:47:41.066226Z" seen="seen"/><presentation stimulus-interval="PT0.000000S" reaction-time="PT0.448026S" elapsed="2021-11-04T12:47:43.554368Z" reversal="reversal" seen="seen"/><presentation stimulus-interval="PT0.000000S" reaction-time="PT0.659038S" elapsed="2021-11-04T12:47:46.403531Z" seen="seen"/><presentation stimulus-interval="PT0.000000S" reaction-time="PT0.501029S" elapsed="2021-11-04T12:47:49.465706Z" reversal="reversal" seen="seen"/><presentation stimulus-interval="PT0.000000S" reaction-time="PT0.501029S" elapsed="2021-11-04T12:47:52.385873Z" seen="seen"/><presentation stimulus-interval="PT0.000000S" reaction-time="PT0.449026S" elapsed="2021-11-04T12:47:55.042025Z" reversal="reversal" seen="seen"/><presentation stimulus-interval="PT0.000000S" reaction-time="PT0.641036S" elapsed="2021-11-04T12:47:58.089199Z" seen="seen"/><presentation stimulus-interval="PT0.000000S" reaction-time="PT0.444025S" elapsed="2021-11-04T12:48:00.970364Z" reversal="reversal" seen="seen"/><presentation stimulus-interval="PT0.000000S" reaction-time="PT0.787045S" elapsed="2021-11-04T12:48:03.889531Z" seen="seen"/><presentation stimulus-interval="PT0.000000S" reaction-time="PT0.430025S" elapsed="2021-11-04T12:48:06.401675Z" seen="seen"/><presentation stimulus-interval="PT0.000000S" reaction-time="PT0.718041S" elapsed="2021-11-04T12:48:09.506852Z" seen="seen"/><presentation stimulus-interval="PT0.000000S" reaction-time="PT0.758044S" elapsed="2021-11-04T12:48:12.802041Z" seen="seen"/><presentation stimulus-interval="PT0.000000S" reaction-time="PT0.778044S" elapsed="2021-11-04T12:48:16.146232Z" reversal="reversal" seen="seen"/><presentation stimulus-interval="PT0.000000S" reaction-time="PT0.731042S" elapsed="2021-11-04T12:48:19.442421Z" seen="seen"/><presentation stimulus-interval="PT0.000000S" reaction-time="PT0.709040S" elapsed="2021-11-04T12:48:22.442592Z" reversal="reversal" seen="seen"/><presentation stimulus-interval="PT0.000000S" reaction-time="PT0.605035S" elapsed="2021-11-04T12:48:25.665777Z" seen="seen"/><presentation stimulus-interval="PT0.000000S" reaction-time="PT0.662038S" elapsed="2021-11-04T12:48:28.921963Z" reversal="reversal" seen="seen"/><presentation stimulus-interval="PT0.000000S" reaction-time="PT0.820047S" elapsed="2021-11-04T12:48:31.963137Z" seen="seen"/><presentation stimulus-interval="PT0.000000S" reaction-time="PT0.635036S" elapsed="2021-11-04T12:48:34.867303Z" reversal="reversal" seen="seen"/></result></results><r:registry organization="AVOT" application="email" version="1.0"><r:int value="0" name="pending"/><r:record type="GObject" name="procedure-state"/><r:record type="PsyColourLxy" name="background-colour"><r:string value="y,x" name="source"/><r:double value="659F2FF4BD570640" name="sbyp"/></r:record><r:record type="PsyColourLxy" name="foreground-colour"><r:string value="y,x" name="source"/><r:double value="659F2FF4BD570640" name="sbyp"/></r:record></r:registry></subject></email-test>
