# Supplementary material for: Effects of post-saccadic oscillations on visual processing times
Source: PLoS One. 2024 May 29;19(5):e0302459. doi: 10.1371/journal.pone.0302459 (PMC11135737; doi:10.1371/journal.pone.0302459)
Supplement: S22 File — (XML) [file pone.0302459.s022.xml]

<?xml version="1.0"?>
<email-test xmlns:r="http://city-occupational.co.uk/ns/registry/1.0"><subject><name>RJ0410</name><results><result tested-on="2021-11-04" eccentricity="8" meridian="0" max-rotation="0" reversals-ignored="5" integrated-latency="integrated-latency"><presentation stimulus-interval="PT0.270000S" reaction-time="PT0.956055S" elapsed="2021-11-04T12:21:37.502795Z"/><presentation stimulus-interval="PT0.320000S" reaction-time="PT0.958055S" elapsed="2021-11-04T12:21:40.892989Z" seen="seen"/><presentation stimulus-interval="PT0.320000S" reaction-time="PT1.012058S" elapsed="2021-11-04T12:21:43.838157Z" reversal="reversal" seen="seen"/><presentation stimulus-interval="PT0.277115S" reaction-time="PT0.835048S" elapsed="2021-11-04T12:21:46.677320Z" reversal="reversal"/><presentation stimulus-interval="PT0.313897S" reaction-time="PT1.858106S" elapsed="2021-11-04T12:21:51.004567Z"/><presentation stimulus-interval="PT0.350679S" reaction-time="PT0.824047S" elapsed="2021-11-04T12:21:54.276754Z" seen="seen"/><presentation stimulus-interval="PT0.350679S" reaction-time="PT0.836048S" elapsed="2021-11-04T12:21:57.068914Z" reversal="reversal" seen="seen"/><presentation stimulus-interval="PT0.319132S" reaction-time="PT0.894051S" elapsed="2021-11-04T12:22:00.501110Z" seen="seen"/><presentation stimulus-interval="PT0.319132S" reaction-time="PT0.778045S" elapsed="2021-11-04T12:22:03.327272Z" reversal="reversal"/><presentation stimulus-interval="PT0.346190S" reaction-time="PT0.898051S" elapsed="2021-11-04T12:22:06.180435Z" seen="seen"/><presentation stimulus-interval="PT0.346190S" reaction-time="PT0.845049S" elapsed="2021-11-04T12:22:09.229610Z" seen="seen"/><presentation stimulus-interval="PT0.346190S" reaction-time="PT0.910052S" elapsed="2021-11-04T12:22:12.276784Z" reversal="reversal" seen="seen"/><presentation stimulus-interval="PT0.322982S" reaction-time="PT1.515087S" elapsed="2021-11-04T12:22:15.788985Z" reversal="reversal"/><presentation stimulus-interval="PT0.342887S" reaction-time="PT0.701041S" elapsed="2021-11-04T12:22:18.565144Z" seen="seen"/><presentation stimulus-interval="PT0.342887S" reaction-time="PT0.718041S" elapsed="2021-11-04T12:22:21.669321Z"/><presentation stimulus-interval="PT0.362793S" reaction-time="PT0.671039S" elapsed="2021-11-04T12:22:24.532485Z" seen="seen"/><presentation stimulus-interval="PT0.362793S" reaction-time="PT0.696040S" elapsed="2021-11-04T12:22:27.452652Z"/><presentation stimulus-interval="PT0.382698S" reaction-time="PT0.646037S" elapsed="2021-11-04T12:22:30.741840Z" seen="seen"/><presentation stimulus-interval="PT0.382698S" reaction-time="PT0.761044S" elapsed="2021-11-04T12:22:33.661007Z"/><presentation stimulus-interval="PT0.670843S" reaction-time="PT0.708041S" elapsed="2021-11-04T12:22:36.541172Z"/><presentation stimulus-interval="PT0.402604S" reaction-time="PT0.788045S" elapsed="2021-11-04T12:22:39.588346Z" seen="seen"/><presentation stimulus-interval="PT0.402604S" reaction-time="PT0.662038S" elapsed="2021-11-04T12:22:42.772528Z" reversal="reversal" seen="seen"/><presentation stimulus-interval="PT0.385531S" reaction-time="PT0.609035S" elapsed="2021-11-04T12:22:45.756699Z" seen="seen"/><presentation stimulus-interval="PT0.385531S" reaction-time="PT0.884051S" elapsed="2021-11-04T12:22:48.764871Z" seen="seen"/><presentation stimulus-interval="PT0.368458S" reaction-time="PT0.906052S" elapsed="2021-11-04T12:22:51.989055Z" seen="seen"/><presentation stimulus-interval="PT0.368458S" reaction-time="PT0.699040S" elapsed="2021-11-04T12:22:54.764214Z" reversal="reversal"/><presentation stimulus-interval="PT0.383101S" reaction-time="PT0.993057S" elapsed="2021-11-04T12:22:58.036401Z" seen="seen"/><presentation stimulus-interval="PT0.383101S" reaction-time="PT0.855049S" elapsed="2021-11-04T12:23:01.532601Z"/><presentation stimulus-interval="PT0.397744S" reaction-time="PT0.605035S" elapsed="2021-11-04T12:23:04.516772Z" seen="seen"/><presentation stimulus-interval="PT0.397744S" reaction-time="PT0.671038S" elapsed="2021-11-04T12:23:07.372935Z"/><presentation stimulus-interval="PT0.412388S" reaction-time="PT0.886051S" elapsed="2021-11-04T12:23:10.764129Z"/><presentation stimulus-interval="PT0.427031S" reaction-time="PT0.861050S" elapsed="2021-11-04T12:23:13.764301Z" seen="seen"/><presentation stimulus-interval="PT0.427031S" reaction-time="PT0.642036S" elapsed="2021-11-04T12:23:16.868478Z" reversal="reversal" seen="seen"/><presentation stimulus-interval="PT0.414471S" reaction-time="PT0.763044S" elapsed="2021-11-04T12:23:20.060661Z" seen="seen"/><presentation stimulus-interval="PT0.414471S" reaction-time="PT0.722041S" elapsed="2021-11-04T12:23:22.917824Z"/><presentation stimulus-interval="PT0.414471S" reaction-time="PT0.871049S" elapsed="2021-11-04T12:23:26.188011Z" seen="seen"/><presentation stimulus-interval="PT0.401912S" reaction-time="PT0.820047S" elapsed="2021-11-04T12:23:29.132180Z" seen="seen"/><presentation stimulus-interval="PT0.401912S" reaction-time="PT0.677038S" elapsed="2021-11-04T12:23:32.236357Z" seen="seen"/><presentation stimulus-interval="PT0.389353S" reaction-time="PT1.397080S" elapsed="2021-11-04T12:23:36.021574Z" reversal="reversal"/><presentation stimulus-interval="PT0.400125S" reaction-time="PT0.726042S" elapsed="2021-11-04T12:23:39.324763Z"/><presentation stimulus-interval="PT0.410897S" reaction-time="PT0.717041S" elapsed="2021-11-04T12:23:42.147924Z" seen="seen"/><presentation stimulus-interval="PT0.410897S" reaction-time="PT1.152066S" elapsed="2021-11-04T12:23:45.228100Z" reversal="reversal" seen="seen"/><presentation stimulus-interval="PT0.401658S" reaction-time="PT1.297075S" elapsed="2021-11-04T12:23:48.973315Z" seen="seen"/><presentation stimulus-interval="PT0.401658S" reaction-time="PT0.745042S" elapsed="2021-11-04T12:23:51.748473Z" reversal="reversal"/><presentation stimulus-interval="PT0.409582S" reaction-time="PT0.704040S" elapsed="2021-11-04T12:23:54.732644Z" seen="seen"/><presentation stimulus-interval="PT0.409582S" reaction-time="PT0.917053S" elapsed="2021-11-04T12:23:58.139839Z"/><presentation stimulus-interval="PT0.417507S" reaction-time="PT0.846049S" elapsed="2021-11-04T12:24:01.108009Z" seen="seen"/><presentation stimulus-interval="PT0.417507S" reaction-time="PT0.742043S" elapsed="2021-11-04T12:24:04.292191Z"/><presentation stimulus-interval="PT0.417507S" reaction-time="PT0.665038S" elapsed="2021-11-04T12:24:06.885339Z" reversal="reversal" seen="seen"/><presentation stimulus-interval="PT0.410710S" reaction-time="PT0.647037S" elapsed="2021-11-04T12:24:09.947514Z" seen="seen"/><presentation stimulus-interval="PT0.410710S" reaction-time="PT0.712041S" elapsed="2021-11-04T12:24:13.099695Z"/><presentation stimulus-interval="PT0.410710S" reaction-time="PT0.639037S" elapsed="2021-11-04T12:24:16.388883Z" seen="seen"/><presentation stimulus-interval="PT0.403913S" reaction-time="PT0.767044S" elapsed="2021-11-04T12:24:19.836080Z" seen="seen"/><presentation stimulus-interval="PT0.403913S" reaction-time="PT0.604035S" elapsed="2021-11-04T12:24:22.820251Z" seen="seen"/><presentation stimulus-interval="PT0.397116S" reaction-time="PT0.671038S" elapsed="2021-11-04T12:24:25.804421Z" seen="seen"/><presentation stimulus-interval="PT0.397116S" reaction-time="PT0.665038S" elapsed="2021-11-04T12:24:29.011605Z" reversal="reversal"/><presentation stimulus-interval="PT0.402946S" reaction-time="PT0.777044S" elapsed="2021-11-04T12:24:32.323794Z" seen="seen"/><presentation stimulus-interval="PT0.402946S" reaction-time="PT0.780045S" elapsed="2021-11-04T12:24:35.531978Z" reversal="reversal" seen="seen"/><presentation stimulus-interval="PT0.397946S" reaction-time="PT0.656038S" elapsed="2021-11-04T12:24:38.756162Z" reversal="reversal"/></result></results><r:registry organization="AVOT" application="email" version="1.0"><r:int value="0" name="pending"/><r:record type="GObject" name="procedure-state"/><r:record type="PsyColourLxy" name="background-colour"><r:string value="y,x" name="source"/><r:double value="659F2FF4BD570640" name="sbyp"/></r:record><r:record type="PsyColourLxy" name="foreground-colour"><r:string value="y,x" name="source"/><r:double value="659F2FF4BD570640" name="sbyp"/></r:record></r:registry></subject></email-test>
