# Supplementary material for: Effects of post-saccadic oscillations on visual processing times
Source: PLoS One. 2024 May 29;19(5):e0302459. doi: 10.1371/journal.pone.0302459 (PMC11135737; doi:10.1371/journal.pone.0302459)
Supplement: S23 File — (XML) [file pone.0302459.s023.xml]

<?xml version="1.0"?>
<email-test xmlns:r="http://city-occupational.co.uk/ns/registry/1.0"><subject><name>RJ0410</name><results><result tested-on="2021-11-04" eccentricity="8" meridian="0" max-rotation="0" reversals-ignored="5" integrated-latency="integrated-latency"><presentation stimulus-interval="PT0.500000S" reaction-time="PT1.054060S" elapsed="2021-11-04T12:25:56.828627Z"/><presentation stimulus-interval="PT0.250000S" reaction-time="PT0.708040S" elapsed="2021-11-04T12:25:59.586785Z"/><presentation stimulus-interval="PT0.300000S" reaction-time="PT0.911052S" elapsed="2021-11-04T12:26:02.490951Z"/><presentation stimulus-interval="PT0.350000S" reaction-time="PT0.983057S" elapsed="2021-11-04T12:26:06.027154Z"/><presentation stimulus-interval="PT0.400000S" reaction-time="PT0.900051S" elapsed="2021-11-04T12:26:09.500352Z"/><presentation stimulus-interval="PT0.450000S" reaction-time="PT0.872050S" elapsed="2021-11-04T12:26:12.811542Z" seen="seen"/><presentation stimulus-interval="PT0.450000S" reaction-time="PT0.953054S" elapsed="2021-11-04T12:26:16.300741Z"/><presentation stimulus-interval="PT0.500000S" reaction-time="PT1.054061S" elapsed="2021-11-04T12:26:19.978952Z" seen="seen"/><presentation stimulus-interval="PT0.500000S" reaction-time="PT0.727041S" elapsed="2021-11-04T12:26:22.820114Z" reversal="reversal" seen="seen"/><presentation stimulus-interval="PT0.457115S" reaction-time="PT0.669038S" elapsed="2021-11-04T12:26:25.515268Z" seen="seen"/><presentation stimulus-interval="PT0.457115S" reaction-time="PT1.118064S" elapsed="2021-11-04T12:26:28.931464Z" reversal="reversal"/><presentation stimulus-interval="PT0.493897S" reaction-time="PT1.035059S" elapsed="2021-11-04T12:26:32.419663Z"/><presentation stimulus-interval="PT0.530679S" reaction-time="PT0.836048S" elapsed="2021-11-04T12:26:35.755854Z" seen="seen"/><presentation stimulus-interval="PT0.530679S" reaction-time="PT1.058061S" elapsed="2021-11-04T12:26:38.779027Z" reversal="reversal" seen="seen"/><presentation stimulus-interval="PT0.499132S" reaction-time="PT0.814046S" elapsed="2021-11-04T12:26:42.003211Z" seen="seen"/><presentation stimulus-interval="PT0.499132S" reaction-time="PT0.795045S" elapsed="2021-11-04T12:26:45.235396Z" seen="seen"/><presentation stimulus-interval="PT0.467584S" reaction-time="PT0.674038S" elapsed="2021-11-04T12:26:47.930550Z" reversal="reversal"/><presentation stimulus-interval="PT0.494642S" reaction-time="PT1.115064S" elapsed="2021-11-04T12:26:51.282742Z" seen="seen"/><presentation stimulus-interval="PT0.494642S" reaction-time="PT0.911053S" elapsed="2021-11-04T12:26:54.770942Z" reversal="reversal" seen="seen"/><presentation stimulus-interval="PT0.471434S" reaction-time="PT1.133065S" elapsed="2021-11-04T12:26:58.267142Z" reversal="reversal"/><presentation stimulus-interval="PT0.491340S" reaction-time="PT0.878050S" elapsed="2021-11-04T12:27:01.355318Z" seen="seen"/><presentation stimulus-interval="PT0.491340S" reaction-time="PT1.019058S" elapsed="2021-11-04T12:27:04.499498Z"/><presentation stimulus-interval="PT0.511245S" reaction-time="PT0.927053S" elapsed="2021-11-04T12:27:07.954696Z"/><presentation stimulus-interval="PT0.531150S" reaction-time="PT0.827047S" elapsed="2021-11-04T12:27:11.202881Z"/><presentation stimulus-interval="PT0.551056S" reaction-time="PT0.808046S" elapsed="2021-11-04T12:27:14.243055Z"/><presentation stimulus-interval="PT0.570961S" reaction-time="PT0.778044S" elapsed="2021-11-04T12:27:17.162222Z" seen="seen"/><presentation stimulus-interval="PT0.570961S" reaction-time="PT0.770044S" elapsed="2021-11-04T12:27:20.235398Z" reversal="reversal" seen="seen"/><presentation stimulus-interval="PT0.553888S" reaction-time="PT0.854049S" elapsed="2021-11-04T12:27:23.234570Z" reversal="reversal"/><presentation stimulus-interval="PT0.568531S" reaction-time="PT0.946055S" elapsed="2021-11-04T12:27:26.362749Z"/><presentation stimulus-interval="PT0.583175S" reaction-time="PT0.780045S" elapsed="2021-11-04T12:27:29.307917Z" seen="seen"/><presentation stimulus-interval="PT0.583175S" reaction-time="PT0.745042S" elapsed="2021-11-04T12:27:32.003071Z"/><presentation stimulus-interval="PT0.597818S" reaction-time="PT0.695039S" elapsed="2021-11-04T12:27:35.170252Z" seen="seen"/><presentation stimulus-interval="PT0.597818S" reaction-time="PT0.834048S" elapsed="2021-11-04T12:27:38.332433Z" reversal="reversal" seen="seen"/><presentation stimulus-interval="PT0.585259S" reaction-time="PT0.813047S" elapsed="2021-11-04T12:27:41.642623Z" reversal="reversal"/><presentation stimulus-interval="PT0.596031S" reaction-time="PT1.082062S" elapsed="2021-11-04T12:27:44.786802Z" seen="seen"/><presentation stimulus-interval="PT0.596031S" reaction-time="PT0.879051S" elapsed="2021-11-04T12:27:47.674968Z" seen="seen"/><presentation stimulus-interval="PT0.596031S" reaction-time="PT1.062061S" elapsed="2021-11-04T12:27:51.122165Z"/><presentation stimulus-interval="PT0.606803S" reaction-time="PT0.778045S" elapsed="2021-11-04T12:27:54.130337Z" seen="seen"/><presentation stimulus-interval="PT0.606803S" reaction-time="PT0.666038S" elapsed="2021-11-04T12:27:56.946498Z" reversal="reversal" seen="seen"/><presentation stimulus-interval="PT0.597564S" reaction-time="PT0.922052S" elapsed="2021-11-04T12:27:59.891666Z" reversal="reversal"/><presentation stimulus-interval="PT0.605488S" reaction-time="PT1.003057S" elapsed="2021-11-04T12:28:03.546875Z" seen="seen"/><presentation stimulus-interval="PT0.605488S" reaction-time="PT0.968055S" elapsed="2021-11-04T12:28:06.451041Z"/><presentation stimulus-interval="PT0.613413S" reaction-time="PT1.013058S" elapsed="2021-11-04T12:28:09.554219Z"/><presentation stimulus-interval="PT0.621337S" reaction-time="PT0.739042S" elapsed="2021-11-04T12:28:12.515388Z" seen="seen"/><presentation stimulus-interval="PT0.621337S" reaction-time="PT0.747043S" elapsed="2021-11-04T12:28:15.458557Z"/><presentation stimulus-interval="PT0.629261S" reaction-time="PT1.146065S" elapsed="2021-11-04T12:28:18.705742Z"/><presentation stimulus-interval="PT0.637186S" reaction-time="PT0.895051S" elapsed="2021-11-04T12:28:22.177941Z" seen="seen"/><presentation stimulus-interval="PT0.637186S" reaction-time="PT0.707041S" elapsed="2021-11-04T12:28:25.251117Z"/><presentation stimulus-interval="PT0.645110S" reaction-time="PT0.668038S" elapsed="2021-11-04T12:28:28.514303Z" seen="seen"/><presentation stimulus-interval="PT0.645110S" reaction-time="PT1.051060S" elapsed="2021-11-04T12:28:31.603480Z" reversal="reversal" seen="seen"/><presentation stimulus-interval="PT0.638314S" reaction-time="PT0.706040S" elapsed="2021-11-04T12:28:34.545648Z" reversal="reversal"/><presentation stimulus-interval="PT0.644143S" reaction-time="PT0.696040S" elapsed="2021-11-04T12:28:37.385811Z"/><presentation stimulus-interval="PT0.649973S" reaction-time="PT0.823047S" elapsed="2021-11-04T12:28:40.778005Z"/><presentation stimulus-interval="PT0.655802S" reaction-time="PT1.049060S" elapsed="2021-11-04T12:28:44.170199Z" seen="seen"/><presentation stimulus-interval="PT0.655802S" reaction-time="PT0.726041S" elapsed="2021-11-04T12:28:47.130368Z"/><presentation stimulus-interval="PT0.661632S" reaction-time="PT0.925053S" elapsed="2021-11-04T12:28:50.010533Z" seen="seen"/><presentation stimulus-interval="PT0.661632S" reaction-time="PT0.811046S" elapsed="2021-11-04T12:28:53.321722Z" reversal="reversal" seen="seen"/><presentation stimulus-interval="PT0.656632S" reaction-time="PT0.924053S" elapsed="2021-11-04T12:28:56.305893Z" reversal="reversal"/></result></results><r:registry organization="AVOT" application="email" version="1.0"><r:int value="0" name="pending"/><r:record type="GObject" name="procedure-state"/><r:record type="PsyColourLxy" name="background-colour"><r:string value="y,x" name="source"/><r:double value="659F2FF4BD570640" name="sbyp"/></r:record><r:record type="PsyColourLxy" name="foreground-colour"><r:string value="y,x" name="source"/><r:double value="659F2FF4BD570640" name="sbyp"/></r:record></r:registry></subject></email-test>
