# Supplementary material for: Effects of post-saccadic oscillations on visual processing times
Source: PLoS One. 2024 May 29;19(5):e0302459. doi: 10.1371/journal.pone.0302459 (PMC11135737; doi:10.1371/journal.pone.0302459)
Supplement: S24 File — (XML) [file pone.0302459.s024.xml]

<?xml version="1.0"?>
<email-test xmlns:r="http://city-occupational.co.uk/ns/registry/1.0"><subject><name>RJ0410</name><results><result tested-on="2021-11-04" eccentricity="8" meridian="0" max-rotation="0" reversals-ignored="5" integrated-latency="integrated-latency"><presentation stimulus-interval="PT0.290000S" reaction-time="PT1.393080S" elapsed="2021-11-04T12:30:30.873302Z" seen="seen"/><presentation stimulus-interval="PT0.290000S" reaction-time="PT1.047060S" elapsed="2021-11-04T12:30:34.369502Z" seen="seen"/><presentation stimulus-interval="PT0.480000S" reaction-time="PT0.968056S" elapsed="2021-11-04T12:30:37.513682Z"/><presentation stimulus-interval="PT0.240000S" reaction-time="PT0.943054S" elapsed="2021-11-04T12:30:40.512853Z" seen="seen"/><presentation stimulus-interval="PT0.240000S" reaction-time="PT1.121064S" elapsed="2021-11-04T12:30:43.545027Z" reversal="reversal"/><presentation stimulus-interval="PT0.282885S" reaction-time="PT1.184067S" elapsed="2021-11-04T12:30:47.402247Z" seen="seen"/><presentation stimulus-interval="PT0.282885S" reaction-time="PT0.994056S" elapsed="2021-11-04T12:30:51.041455Z" reversal="reversal" seen="seen"/><presentation stimulus-interval="PT0.246103S" reaction-time="PT0.683039S" elapsed="2021-11-04T12:30:54.225638Z" seen="seen"/><presentation stimulus-interval="PT0.246103S" reaction-time="PT0.914052S" elapsed="2021-11-04T12:30:57.432821Z" seen="seen"/><presentation stimulus-interval="PT0.209321S" reaction-time="PT1.001058S" elapsed="2021-11-04T12:31:00.801014Z" reversal="reversal"/><presentation stimulus-interval="PT0.240868S" reaction-time="PT0.736042S" elapsed="2021-11-04T12:31:03.649177Z" seen="seen"/><presentation stimulus-interval="PT0.240868S" reaction-time="PT0.761044S" elapsed="2021-11-04T12:31:06.833359Z" reversal="reversal" seen="seen"/><presentation stimulus-interval="PT0.213810S" reaction-time="PT1.186067S" elapsed="2021-11-04T12:31:10.290556Z" reversal="reversal"/><presentation stimulus-interval="PT0.237018S" reaction-time="PT0.797046S" elapsed="2021-11-04T12:31:13.578745Z" seen="seen"/><presentation stimulus-interval="PT0.237018S" reaction-time="PT0.689039S" elapsed="2021-11-04T12:31:16.313901Z" reversal="reversal" seen="seen"/><presentation stimulus-interval="PT0.217113S" reaction-time="PT0.796045S" elapsed="2021-11-04T12:31:19.116061Z" seen="seen"/><presentation stimulus-interval="PT0.217113S" reaction-time="PT0.734042S" elapsed="2021-11-04T12:31:22.097232Z" reversal="reversal"/><presentation stimulus-interval="PT0.234185S" reaction-time="PT0.667038S" elapsed="2021-11-04T12:31:25.041400Z" seen="seen"/><presentation stimulus-interval="PT0.234185S" reaction-time="PT0.896051S" elapsed="2021-11-04T12:31:27.922565Z" reversal="reversal" seen="seen"/><presentation stimulus-interval="PT0.219542S" reaction-time="PT0.663038S" elapsed="2021-11-04T12:31:30.552715Z" seen="seen"/><presentation stimulus-interval="PT0.219542S" reaction-time="PT0.732041S" elapsed="2021-11-04T12:31:33.577888Z" seen="seen"/><presentation stimulus-interval="PT0.204899S" reaction-time="PT0.698040S" elapsed="2021-11-04T12:31:36.298044Z" seen="seen"/><presentation stimulus-interval="PT0.204899S" reaction-time="PT0.901052S" elapsed="2021-11-04T12:31:39.424223Z" reversal="reversal"/><presentation stimulus-interval="PT0.217458S" reaction-time="PT0.704040S" elapsed="2021-11-04T12:31:42.592404Z" seen="seen"/><presentation stimulus-interval="PT0.217458S" reaction-time="PT0.676038S" elapsed="2021-11-04T12:31:45.553573Z" reversal="reversal" seen="seen"/><presentation stimulus-interval="PT0.206686S" reaction-time="PT0.813047S" elapsed="2021-11-04T12:31:49.024772Z" reversal="reversal"/><presentation stimulus-interval="PT0.215925S" reaction-time="PT0.797045S" elapsed="2021-11-04T12:31:51.864934Z"/><presentation stimulus-interval="PT0.225165S" reaction-time="PT0.788045S" elapsed="2021-11-04T12:31:55.073118Z"/><presentation stimulus-interval="PT0.234404S" reaction-time="PT0.666038S" elapsed="2021-11-04T12:31:58.384307Z"/><presentation stimulus-interval="PT0.243643S" reaction-time="PT0.695040S" elapsed="2021-11-04T12:32:01.312475Z" seen="seen"/><presentation stimulus-interval="PT0.243643S" reaction-time="PT1.011057S" elapsed="2021-11-04T12:32:04.680667Z"/><presentation stimulus-interval="PT0.252882S" reaction-time="PT0.688039S" elapsed="2021-11-04T12:32:07.520830Z"/><presentation stimulus-interval="PT0.262122S" reaction-time="PT0.643037S" elapsed="2021-11-04T12:32:10.384994Z" seen="seen"/><presentation stimulus-interval="PT0.262122S" reaction-time="PT1.191068S" elapsed="2021-11-04T12:32:14.104206Z"/><presentation stimulus-interval="PT0.271361S" reaction-time="PT0.705040S" elapsed="2021-11-04T12:32:17.248386Z"/><presentation stimulus-interval="PT0.280600S" reaction-time="PT0.696039S" elapsed="2021-11-04T12:32:20.049546Z" seen="seen"/><presentation stimulus-interval="PT0.280600S" reaction-time="PT0.709040S" elapsed="2021-11-04T12:32:23.440740Z"/><presentation stimulus-interval="PT0.289839S" reaction-time="PT0.789045S" elapsed="2021-11-04T12:32:26.201898Z" seen="seen"/><presentation stimulus-interval="PT0.289839S" reaction-time="PT0.679039S" elapsed="2021-11-04T12:32:28.953056Z" reversal="reversal" seen="seen"/><presentation stimulus-interval="PT0.281915S" reaction-time="PT0.665038S" elapsed="2021-11-04T12:32:32.160239Z" seen="seen"/><presentation stimulus-interval="PT0.281915S" reaction-time="PT1.090062S" elapsed="2021-11-04T12:32:35.905453Z" seen="seen"/><presentation stimulus-interval="PT0.273990S" reaction-time="PT0.651037S" elapsed="2021-11-04T12:32:38.784618Z" reversal="reversal"/><presentation stimulus-interval="PT0.280787S" reaction-time="PT0.612035S" elapsed="2021-11-04T12:32:41.625781Z" seen="seen"/><presentation stimulus-interval="PT0.280787S" reaction-time="PT0.845048S" elapsed="2021-11-04T12:32:45.120980Z" reversal="reversal" seen="seen"/><presentation stimulus-interval="PT0.274958S" reaction-time="PT0.731042S" elapsed="2021-11-04T12:32:48.488173Z" reversal="reversal"/><presentation stimulus-interval="PT0.279958S" reaction-time="PT1.034059S" elapsed="2021-11-04T12:32:52.025375Z" seen="seen"/><presentation stimulus-interval="PT0.279958S" reaction-time="PT0.862050S" elapsed="2021-11-04T12:32:55.457572Z" reversal="reversal" seen="seen"/></result></results><r:registry organization="AVOT" application="email" version="1.0"><r:int value="0" name="pending"/><r:record type="GObject" name="procedure-state"/><r:record type="PsyColourLxy" name="background-colour"><r:string value="y,x" name="source"/><r:double value="659F2FF4BD570640" name="sbyp"/></r:record><r:record type="PsyColourLxy" name="foreground-colour"><r:string value="y,x" name="source"/><r:double value="659F2FF4BD570640" name="sbyp"/></r:record></r:registry></subject></email-test>
