# Supplementary material for: Effects of post-saccadic oscillations on visual processing times
Source: PLoS One. 2024 May 29;19(5):e0302459. doi: 10.1371/journal.pone.0302459 (PMC11135737; doi:10.1371/journal.pone.0302459)
Supplement: S25 File — (XML) [file pone.0302459.s025.xml]

<?xml version="1.0"?>
<email-test xmlns:r="http://city-occupational.co.uk/ns/registry/1.0"><subject><name>15845_1</name><results><result tested-on="2021-11-03" eccentricity="8" meridian="0" max-rotation="0" reversals-ignored="5" integrated-latency="integrated-latency"><presentation stimulus-interval="PT0.180000S" reaction-time="PT1.495086S" elapsed="2021-11-03T13:28:54.348414Z"/><presentation stimulus-interval="PT0.230000S" reaction-time="PT1.148066S" elapsed="2021-11-03T13:28:58.145631Z" seen="seen"/><presentation stimulus-interval="PT0.230000S" reaction-time="PT0.877050S" elapsed="2021-11-03T13:29:01.577827Z" reversal="reversal" seen="seen"/><presentation stimulus-interval="PT0.187115S" reaction-time="PT0.973055S" elapsed="2021-11-03T13:29:04.706006Z" reversal="reversal"/><presentation stimulus-interval="PT0.223897S" reaction-time="PT1.056060S" elapsed="2021-11-03T13:29:08.010195Z" seen="seen"/><presentation stimulus-interval="PT0.223897S" reaction-time="PT0.907052S" elapsed="2021-11-03T13:29:11.322385Z" reversal="reversal" seen="seen"/><presentation stimulus-interval="PT0.192349S" reaction-time="PT0.759043S" elapsed="2021-11-03T13:29:14.001538Z" seen="seen"/><presentation stimulus-interval="PT0.192349S" reaction-time="PT0.763044S" elapsed="2021-11-03T13:29:17.385732Z" reversal="reversal"/><presentation stimulus-interval="PT0.219408S" reaction-time="PT0.936054S" elapsed="2021-11-03T13:29:20.497910Z" seen="seen"/><presentation stimulus-interval="PT0.219408S" reaction-time="PT0.894051S" elapsed="2021-11-03T13:29:23.891104Z" reversal="reversal" seen="seen"/><presentation stimulus-interval="PT0.196200S" reaction-time="PT0.642037S" elapsed="2021-11-03T13:29:26.641261Z" seen="seen"/><presentation stimulus-interval="PT0.196200S" reaction-time="PT0.624036S" elapsed="2021-11-03T13:29:29.930449Z" seen="seen"/><presentation stimulus-interval="PT0.422925S" reaction-time="PT0.971056S" elapsed="2021-11-03T13:29:33.346645Z"/><presentation stimulus-interval="PT0.172992S" reaction-time="PT0.700040S" elapsed="2021-11-03T13:29:36.369817Z" seen="seen"/><presentation stimulus-interval="PT0.172992S" reaction-time="PT0.701040S" elapsed="2021-11-03T13:29:39.250982Z" seen="seen"/><presentation stimulus-interval="PT0.149784S" reaction-time="PT0.689040S" elapsed="2021-11-03T13:29:42.618175Z" seen="seen"/><presentation stimulus-interval="PT0.149784S" reaction-time="PT0.658038S" elapsed="2021-11-03T13:29:45.889362Z" seen="seen"/><presentation stimulus-interval="PT0.126576S" reaction-time="PT0.857049S" elapsed="2021-11-03T13:29:49.385562Z" seen="seen"/><presentation stimulus-interval="PT0.126576S" reaction-time="PT0.987056S" elapsed="2021-11-03T13:29:52.937765Z" seen="seen"/><presentation stimulus-interval="PT0.103368S" reaction-time="PT0.861050S" elapsed="2021-11-03T13:29:55.937937Z" seen="seen"/><presentation stimulus-interval="PT0.103368S" reaction-time="PT0.821047S" elapsed="2021-11-03T13:29:59.042114Z" seen="seen"/><presentation stimulus-interval="PT0.080160S" reaction-time="PT0.805046S" elapsed="2021-11-03T13:30:02.193294Z" seen="seen"/><presentation stimulus-interval="PT0.080160S" reaction-time="PT1.272072S" elapsed="2021-11-03T13:30:05.809501Z" reversal="reversal"/><presentation stimulus-interval="PT0.100066S" reaction-time="PT1.211069S" elapsed="2021-11-03T13:30:09.666722Z"/><presentation stimulus-interval="PT0.119971S" reaction-time="PT1.225070S" elapsed="2021-11-03T13:30:12.792901Z" seen="seen"/><presentation stimulus-interval="PT0.119971S" reaction-time="PT1.259072S" elapsed="2021-11-03T13:30:16.345104Z" reversal="reversal" seen="seen"/><presentation stimulus-interval="PT0.102898S" reaction-time="PT0.905051S" elapsed="2021-11-03T13:30:19.170265Z" seen="seen"/><presentation stimulus-interval="PT0.102898S" reaction-time="PT0.746043S" elapsed="2021-11-03T13:30:21.890421Z" seen="seen"/><presentation stimulus-interval="PT0.085825S" reaction-time="PT1.001058S" elapsed="2021-11-03T13:30:25.377621Z" seen="seen"/><presentation stimulus-interval="PT0.085825S" reaction-time="PT0.842048S" elapsed="2021-11-03T13:30:28.361791Z" seen="seen"/><presentation stimulus-interval="PT0.288190S" reaction-time="PT0.973055S" elapsed="2021-11-03T13:30:31.913994Z"/><presentation stimulus-interval="PT0.068753S" reaction-time="PT1.050060S" elapsed="2021-11-03T13:30:35.265186Z" reversal="reversal"/><presentation stimulus-interval="PT0.083396S" reaction-time="PT1.138065S" elapsed="2021-11-03T13:30:38.817389Z"/><presentation stimulus-interval="PT0.098039S" reaction-time="PT1.311075S" elapsed="2021-11-03T13:30:42.722613Z" seen="seen"/><presentation stimulus-interval="PT0.098039S" reaction-time="PT0.727041S" elapsed="2021-11-03T13:30:45.584776Z" seen="seen"/><presentation stimulus-interval="PT0.273907S" reaction-time="PT0.855049S" elapsed="2021-11-03T13:30:48.480942Z" seen="seen"/><presentation stimulus-interval="PT0.098039S" reaction-time="PT0.655038S" elapsed="2021-11-03T13:30:51.241100Z" reversal="reversal" seen="seen"/><presentation stimulus-interval="PT0.085480S" reaction-time="PT0.883050S" elapsed="2021-11-03T13:30:54.225270Z" seen="seen"/><presentation stimulus-interval="PT0.085480S" reaction-time="PT0.688039S" elapsed="2021-11-03T13:30:57.065433Z" seen="seen"/><presentation stimulus-interval="PT0.085480S" reaction-time="PT0.795046S" elapsed="2021-11-03T13:31:00.434626Z" seen="seen"/><presentation stimulus-interval="PT0.072920S" reaction-time="PT1.571090S" elapsed="2021-11-03T13:31:04.704870Z" reversal="reversal"/><presentation stimulus-interval="PT0.083693S" reaction-time="PT0.986056S" elapsed="2021-11-03T13:31:08.098064Z"/><presentation stimulus-interval="PT0.094465S" reaction-time="PT0.671038S" elapsed="2021-11-03T13:31:10.834220Z" seen="seen"/><presentation stimulus-interval="PT0.094465S" reaction-time="PT0.980056S" elapsed="2021-11-03T13:31:14.305419Z"/><presentation stimulus-interval="PT0.105237S" reaction-time="PT1.690096S" elapsed="2021-11-03T13:31:18.368651Z"/><presentation stimulus-interval="PT0.116009S" reaction-time="PT0.892051S" elapsed="2021-11-03T13:31:21.336821Z"/><presentation stimulus-interval="PT0.126781S" reaction-time="PT0.890051S" elapsed="2021-11-03T13:31:24.320992Z" seen="seen"/><presentation stimulus-interval="PT0.126781S" reaction-time="PT0.654037S" elapsed="2021-11-03T13:31:27.529175Z" reversal="reversal" seen="seen"/><presentation stimulus-interval="PT0.117542S" reaction-time="PT0.653037S" elapsed="2021-11-03T13:31:30.713357Z" seen="seen"/><presentation stimulus-interval="PT0.117542S" reaction-time="PT0.942054S" elapsed="2021-11-03T13:31:34.248560Z" reversal="reversal"/><presentation stimulus-interval="PT0.125466S" reaction-time="PT1.401080S" elapsed="2021-11-03T13:31:38.065778Z"/><presentation stimulus-interval="PT0.133391S" reaction-time="PT0.655038S" elapsed="2021-11-03T13:31:41.401969Z" seen="seen"/><presentation stimulus-interval="PT0.133391S" reaction-time="PT1.279073S" elapsed="2021-11-03T13:31:44.586151Z"/><presentation stimulus-interval="PT0.141315S" reaction-time="PT0.870050S" elapsed="2021-11-03T13:31:47.713330Z" seen="seen"/><presentation stimulus-interval="PT0.141315S" reaction-time="PT0.877050S" elapsed="2021-11-03T13:31:50.937514Z" reversal="reversal" seen="seen"/><presentation stimulus-interval="PT0.255985S" reaction-time="PT0.790045S" elapsed="2021-11-03T13:31:54.288706Z" seen="seen"/><presentation stimulus-interval="PT0.134519S" reaction-time="PT0.782045S" elapsed="2021-11-03T13:31:57.473888Z" seen="seen"/><presentation stimulus-interval="PT0.134519S" reaction-time="PT0.851048S" elapsed="2021-11-03T13:32:00.641069Z" seen="seen"/><presentation stimulus-interval="PT0.127722S" reaction-time="PT1.322075S" elapsed="2021-11-03T13:32:04.137269Z" seen="seen"/><presentation stimulus-interval="PT0.127722S" reaction-time="PT1.341077S" elapsed="2021-11-03T13:32:08.137498Z" reversal="reversal"/><presentation stimulus-interval="PT0.133551S" reaction-time="PT0.828047S" elapsed="2021-11-03T13:32:11.370683Z" seen="seen"/><presentation stimulus-interval="PT0.133551S" reaction-time="PT0.687039S" elapsed="2021-11-03T13:32:14.273849Z" reversal="reversal" seen="seen"/><presentation stimulus-interval="PT0.128551S" reaction-time="PT0.852048S" elapsed="2021-11-03T13:32:17.113011Z" seen="seen"/><presentation stimulus-interval="PT0.128551S" reaction-time="PT0.817047S" elapsed="2021-11-03T13:32:20.073181Z" seen="seen"/><presentation stimulus-interval="PT0.123551S" reaction-time="PT0.736042S" elapsed="2021-11-03T13:32:23.345368Z" reversal="reversal"/></result></results><r:registry organization="AVOT" application="email" version="1.0"><r:int value="0" name="pending"/><r:record type="GObject" name="procedure-state"/><r:record type="PsyColourLxy" name="background-colour"><r:string value="y,x" name="source"/><r:double value="659F2FF4BD570640" name="sbyp"/></r:record><r:record type="PsyColourLxy" name="foreground-colour"><r:string value="y,x" name="source"/><r:double value="659F2FF4BD570640" name="sbyp"/></r:record></r:registry></subject></email-test>
