# Supplementary material for: Effects of post-saccadic oscillations on visual processing times
Source: PLoS One. 2024 May 29;19(5):e0302459. doi: 10.1371/journal.pone.0302459 (PMC11135737; doi:10.1371/journal.pone.0302459)
Supplement: S26 File — (XML) [file pone.0302459.s026.xml]

<?xml version="1.0"?>
<email-test xmlns:r="http://city-occupational.co.uk/ns/registry/1.0"><subject><name>15845_1</name><results><result tested-on="2021-11-03" eccentricity="8" meridian="0" max-rotation="0" reversals-ignored="5" integrated-latency="integrated-latency"><presentation stimulus-interval="PT0.200000S" reaction-time="PT1.150066S" elapsed="2021-11-03T13:33:24.631873Z" seen="seen"/><presentation stimulus-interval="PT0.200000S" reaction-time="PT0.724042S" elapsed="2021-11-03T13:33:27.945063Z" seen="seen"/><presentation stimulus-interval="PT0.150000S" reaction-time="PT0.914052S" elapsed="2021-11-03T13:33:31.536268Z" seen="seen"/><presentation stimulus-interval="PT0.150000S" reaction-time="PT0.685039S" elapsed="2021-11-03T13:33:34.832457Z" seen="seen"/><presentation stimulus-interval="PT0.100000S" reaction-time="PT0.661038S" elapsed="2021-11-03T13:33:37.767625Z" seen="seen"/><presentation stimulus-interval="PT0.100000S" reaction-time="PT0.628036S" elapsed="2021-11-03T13:33:40.471779Z" seen="seen"/><presentation stimulus-interval="PT0.050000S" reaction-time="PT0.851049S" elapsed="2021-11-03T13:33:43.695964Z" seen="seen"/><presentation stimulus-interval="PT0.050000S" reaction-time="PT0.841048S" elapsed="2021-11-03T13:33:46.616131Z" seen="seen"/><presentation stimulus-interval="PT0.000000S" reaction-time="PT0.771044S" elapsed="2021-11-03T13:33:50.048327Z" seen="seen"/><presentation stimulus-interval="PT0.000000S" reaction-time="PT0.916052S" elapsed="2021-11-03T13:33:53.095501Z" reversal="reversal"/><presentation stimulus-interval="PT0.042885S" reaction-time="PT0.856049S" elapsed="2021-11-03T13:33:56.631704Z" seen="seen"/><presentation stimulus-interval="PT0.042885S" reaction-time="PT0.770044S" elapsed="2021-11-03T13:33:59.895890Z" reversal="reversal" seen="seen"/><presentation stimulus-interval="PT0.006103S" reaction-time="PT0.636036S" elapsed="2021-11-03T13:34:02.776055Z" seen="seen"/><presentation stimulus-interval="PT0.006103S" reaction-time="PT0.773044S" elapsed="2021-11-03T13:34:06.216252Z" seen="seen"/><presentation stimulus-interval="PT0.000000S" reaction-time="PT0.993057S" elapsed="2021-11-03T13:34:09.151420Z" seen="seen"/><presentation stimulus-interval="PT0.000000S" reaction-time="PT0.782045S" elapsed="2021-11-03T13:34:11.991582Z" seen="seen"/><presentation stimulus-interval="PT0.000000S" reaction-time="PT1.002057S" elapsed="2021-11-03T13:34:15.223767Z" seen="seen"/><presentation stimulus-interval="PT0.000000S" reaction-time="PT0.883051S" elapsed="2021-11-03T13:34:18.248940Z" seen="seen"/><presentation stimulus-interval="PT0.000000S" reaction-time="PT1.013058S" elapsed="2021-11-03T13:34:21.904149Z" seen="seen"/><presentation stimulus-interval="PT0.000000S" reaction-time="PT0.879050S" elapsed="2021-11-03T13:34:24.967324Z" seen="seen"/><presentation stimulus-interval="PT0.000000S" reaction-time="PT1.066061S" elapsed="2021-11-03T13:34:28.175508Z" reversal="reversal" seen="seen"/><presentation stimulus-interval="PT0.000000S" reaction-time="PT1.238071S" elapsed="2021-11-03T13:34:31.727711Z" seen="seen"/><presentation stimulus-interval="PT0.000000S" reaction-time="PT0.706041S" elapsed="2021-11-03T13:34:34.554873Z" reversal="reversal" seen="seen"/><presentation stimulus-interval="PT0.000000S" reaction-time="PT0.818047S" elapsed="2021-11-03T13:34:37.368034Z" seen="seen"/><presentation stimulus-interval="PT0.000000S" reaction-time="PT0.781045S" elapsed="2021-11-03T13:34:40.257199Z" reversal="reversal" seen="seen"/><presentation stimulus-interval="PT0.000000S" reaction-time="PT0.607035S" elapsed="2021-11-03T13:34:42.912351Z" seen="seen"/><presentation stimulus-interval="PT0.000000S" reaction-time="PT0.660037S" elapsed="2021-11-03T13:34:45.687509Z" reversal="reversal" seen="seen"/><presentation stimulus-interval="PT0.000000S" reaction-time="PT0.789045S" elapsed="2021-11-03T13:34:48.551673Z" seen="seen"/><presentation stimulus-interval="PT0.000000S" reaction-time="PT0.838047S" elapsed="2021-11-03T13:34:51.895864Z" reversal="reversal" seen="seen"/><presentation stimulus-interval="PT0.000000S" reaction-time="PT0.810046S" elapsed="2021-11-03T13:34:54.720026Z" seen="seen"/><presentation stimulus-interval="PT0.000000S" reaction-time="PT0.615036S" elapsed="2021-11-03T13:34:57.456183Z" reversal="reversal" seen="seen"/><presentation stimulus-interval="PT0.000000S" reaction-time="PT0.755043S" elapsed="2021-11-03T13:35:00.424352Z" seen="seen"/><presentation stimulus-interval="PT0.000000S" reaction-time="PT0.584033S" elapsed="2021-11-03T13:35:03.015500Z" reversal="reversal" seen="seen"/><presentation stimulus-interval="PT0.000000S" reaction-time="PT0.787045S" elapsed="2021-11-03T13:35:05.999671Z" seen="seen"/><presentation stimulus-interval="PT0.000000S" reaction-time="PT0.723042S" elapsed="2021-11-03T13:35:09.087848Z" reversal="reversal" seen="seen"/><presentation stimulus-interval="PT0.000000S" reaction-time="PT0.774044S" elapsed="2021-11-03T13:35:12.375036Z" seen="seen"/><presentation stimulus-interval="PT0.000000S" reaction-time="PT0.623036S" elapsed="2021-11-03T13:35:15.417210Z" reversal="reversal" seen="seen"/><presentation stimulus-interval="PT0.000000S" reaction-time="PT0.606035S" elapsed="2021-11-03T13:35:18.175368Z" seen="seen"/><presentation stimulus-interval="PT0.000000S" reaction-time="PT0.670038S" elapsed="2021-11-03T13:35:21.119536Z" seen="seen"/><presentation stimulus-interval="PT0.000000S" reaction-time="PT0.800046S" elapsed="2021-11-03T13:35:23.839692Z" seen="seen"/><presentation stimulus-interval="PT0.000000S" reaction-time="PT0.633036S" elapsed="2021-11-03T13:35:26.535846Z" seen="seen"/><presentation stimulus-interval="PT0.000000S" reaction-time="PT1.068061S" elapsed="2021-11-03T13:35:29.967042Z" reversal="reversal" seen="seen"/><presentation stimulus-interval="PT0.000000S" reaction-time="PT0.844049S" elapsed="2021-11-03T13:35:33.175226Z" seen="seen"/><presentation stimulus-interval="PT0.000000S" reaction-time="PT0.635037S" elapsed="2021-11-03T13:35:35.975386Z" reversal="reversal" seen="seen"/><presentation stimulus-interval="PT0.000000S" reaction-time="PT0.619036S" elapsed="2021-11-03T13:35:38.527532Z" seen="seen"/><presentation stimulus-interval="PT0.000000S" reaction-time="PT0.949054S" elapsed="2021-11-03T13:35:42.142738Z" reversal="reversal" seen="seen"/><presentation stimulus-interval="PT0.000000S" reaction-time="PT0.658037S" elapsed="2021-11-03T13:35:45.271917Z" seen="seen"/><presentation stimulus-interval="PT0.000000S" reaction-time="PT0.706041S" elapsed="2021-11-03T13:35:47.969072Z" reversal="reversal" seen="seen"/><presentation stimulus-interval="PT0.000000S" reaction-time="PT0.928053S" elapsed="2021-11-03T13:35:51.319263Z" seen="seen"/><presentation stimulus-interval="PT0.000000S" reaction-time="PT0.852049S" elapsed="2021-11-03T13:35:54.856466Z" reversal="reversal" seen="seen"/></result></results><r:registry organization="AVOT" application="email" version="1.0"><r:int value="0" name="pending"/><r:record type="GObject" name="procedure-state"/><r:record type="PsyColourLxy" name="background-colour"><r:string value="y,x" name="source"/><r:double value="659F2FF4BD570640" name="sbyp"/></r:record><r:record type="PsyColourLxy" name="foreground-colour"><r:string value="y,x" name="source"/><r:double value="659F2FF4BD570640" name="sbyp"/></r:record></r:registry></subject></email-test>
