# Supplementary material for: Effects of post-saccadic oscillations on visual processing times
Source: PLoS One. 2024 May 29;19(5):e0302459. doi: 10.1371/journal.pone.0302459 (PMC11135737; doi:10.1371/journal.pone.0302459)
Supplement: S27 File — (XML) [file pone.0302459.s027.xml]

<?xml version="1.0"?>
<email-test xmlns:r="http://city-occupational.co.uk/ns/registry/1.0"><subject><name>15845_1</name><results><result tested-on="2021-11-03" eccentricity="8" meridian="0" max-rotation="0" reversals-ignored="5" integrated-latency="integrated-latency"><presentation stimulus-interval="PT0.220000S" reaction-time="PT0.783045S" elapsed="2021-11-03T13:36:51.862726Z" seen="seen"/><presentation stimulus-interval="PT0.220000S" reaction-time="PT0.660038S" elapsed="2021-11-03T13:36:54.534879Z" seen="seen"/><presentation stimulus-interval="PT0.170000S" reaction-time="PT0.619036S" elapsed="2021-11-03T13:36:57.295037Z" seen="seen"/><presentation stimulus-interval="PT0.170000S" reaction-time="PT0.932053S" elapsed="2021-11-03T13:37:00.503220Z" seen="seen"/><presentation stimulus-interval="PT0.120000S" reaction-time="PT0.861050S" elapsed="2021-11-03T13:37:04.038423Z" seen="seen"/><presentation stimulus-interval="PT0.120000S" reaction-time="PT0.878050S" elapsed="2021-11-03T13:37:07.351612Z" seen="seen"/><presentation stimulus-interval="PT0.070000S" reaction-time="PT0.794046S" elapsed="2021-11-03T13:37:10.822811Z" seen="seen"/><presentation stimulus-interval="PT0.070000S" reaction-time="PT0.757043S" elapsed="2021-11-03T13:37:14.190003Z" seen="seen"/><presentation stimulus-interval="PT0.020000S" reaction-time="PT0.697040S" elapsed="2021-11-03T13:37:17.398187Z" seen="seen"/><presentation stimulus-interval="PT0.020000S" reaction-time="PT0.745043S" elapsed="2021-11-03T13:37:20.182346Z" seen="seen"/><presentation stimulus-interval="PT0.000000S" reaction-time="PT0.930053S" elapsed="2021-11-03T13:37:23.246521Z" seen="seen"/><presentation stimulus-interval="PT0.000000S" reaction-time="PT0.871050S" elapsed="2021-11-03T13:37:26.270694Z" seen="seen"/><presentation stimulus-interval="PT0.000000S" reaction-time="PT0.942054S" elapsed="2021-11-03T13:37:29.559882Z" seen="seen"/><presentation stimulus-interval="PT0.000000S" reaction-time="PT0.899052S" elapsed="2021-11-03T13:37:32.606057Z" seen="seen"/><presentation stimulus-interval="PT0.000000S" reaction-time="PT0.805046S" elapsed="2021-11-03T13:37:35.774238Z" reversal="reversal" seen="seen"/><presentation stimulus-interval="PT0.000000S" reaction-time="PT0.674039S" elapsed="2021-11-03T13:37:39.022424Z" seen="seen"/><presentation stimulus-interval="PT0.000000S" reaction-time="PT0.863049S" elapsed="2021-11-03T13:37:41.918589Z" seen="seen"/><presentation stimulus-interval="PT0.000000S" reaction-time="PT0.799045S" elapsed="2021-11-03T13:37:44.925761Z" seen="seen"/><presentation stimulus-interval="PT0.000000S" reaction-time="PT0.999058S" elapsed="2021-11-03T13:37:48.621973Z" seen="seen"/><presentation stimulus-interval="PT0.000000S" reaction-time="PT0.751043S" elapsed="2021-11-03T13:37:51.806155Z" reversal="reversal" seen="seen"/><presentation stimulus-interval="PT0.000000S" reaction-time="PT0.627036S" elapsed="2021-11-03T13:37:54.550312Z" seen="seen"/><presentation stimulus-interval="PT0.000000S" reaction-time="PT0.687039S" elapsed="2021-11-03T13:37:57.671490Z" reversal="reversal" seen="seen"/><presentation stimulus-interval="PT0.000000S" reaction-time="PT0.790045S" elapsed="2021-11-03T13:38:00.758667Z" seen="seen"/><presentation stimulus-interval="PT0.000000S" reaction-time="PT0.772044S" elapsed="2021-11-03T13:38:03.823842Z" reversal="reversal" seen="seen"/><presentation stimulus-interval="PT0.000000S" reaction-time="PT0.777045S" elapsed="2021-11-03T13:38:07.294041Z" seen="seen"/><presentation stimulus-interval="PT0.000000S" reaction-time="PT0.591033S" elapsed="2021-11-03T13:38:10.262210Z" reversal="reversal" seen="seen"/><presentation stimulus-interval="PT0.000000S" reaction-time="PT0.620036S" elapsed="2021-11-03T13:38:12.854359Z" seen="seen"/><presentation stimulus-interval="PT0.000000S" reaction-time="PT0.819047S" elapsed="2021-11-03T13:38:16.350559Z" reversal="reversal" seen="seen"/><presentation stimulus-interval="PT0.000000S" reaction-time="PT0.583033S" elapsed="2021-11-03T13:38:19.453736Z" seen="seen"/><presentation stimulus-interval="PT0.000000S" reaction-time="PT0.643037S" elapsed="2021-11-03T13:38:22.661920Z" reversal="reversal" seen="seen"/><presentation stimulus-interval="PT0.000000S" reaction-time="PT0.634036S" elapsed="2021-11-03T13:38:25.438078Z" seen="seen"/><presentation stimulus-interval="PT0.000000S" reaction-time="PT0.852049S" elapsed="2021-11-03T13:38:28.854274Z" reversal="reversal" seen="seen"/><presentation stimulus-interval="PT0.000000S" reaction-time="PT0.606035S" elapsed="2021-11-03T13:38:31.710437Z" seen="seen"/><presentation stimulus-interval="PT0.000000S" reaction-time="PT0.908052S" elapsed="2021-11-03T13:38:34.717609Z" seen="seen"/><presentation stimulus-interval="PT0.000000S" reaction-time="PT0.795046S" elapsed="2021-11-03T13:38:37.493768Z" reversal="reversal" seen="seen"/><presentation stimulus-interval="PT0.000000S" reaction-time="PT0.680039S" elapsed="2021-11-03T13:38:40.645948Z" seen="seen"/><presentation stimulus-interval="PT0.000000S" reaction-time="PT0.922053S" elapsed="2021-11-03T13:38:43.911135Z" reversal="reversal" seen="seen"/><presentation stimulus-interval="PT0.000000S" reaction-time="PT0.860049S" elapsed="2021-11-03T13:38:46.814301Z" seen="seen"/><presentation stimulus-interval="PT0.000000S" reaction-time="PT0.709041S" elapsed="2021-11-03T13:38:49.429451Z" reversal="reversal" seen="seen"/><presentation stimulus-interval="PT0.000000S" reaction-time="PT0.899052S" elapsed="2021-11-03T13:38:52.597632Z" seen="seen"/><presentation stimulus-interval="PT0.000000S" reaction-time="PT0.801046S" elapsed="2021-11-03T13:38:55.741812Z" reversal="reversal" seen="seen"/><presentation stimulus-interval="PT0.000000S" reaction-time="PT0.773044S" elapsed="2021-11-03T13:38:58.645978Z" seen="seen"/><presentation stimulus-interval="PT0.000000S" reaction-time="PT0.635037S" elapsed="2021-11-03T13:39:01.526143Z" reversal="reversal" seen="seen"/><presentation stimulus-interval="PT0.000000S" reaction-time="PT0.867049S" elapsed="2021-11-03T13:39:04.494312Z" seen="seen"/><presentation stimulus-interval="PT0.000000S" reaction-time="PT0.790045S" elapsed="2021-11-03T13:39:07.694495Z" reversal="reversal" seen="seen"/><presentation stimulus-interval="PT0.000000S" reaction-time="PT0.863049S" elapsed="2021-11-03T13:39:11.173694Z" seen="seen"/><presentation stimulus-interval="PT0.000000S" reaction-time="PT0.821047S" elapsed="2021-11-03T13:39:14.621892Z" seen="seen"/><presentation stimulus-interval="PT0.000000S" reaction-time="PT0.679039S" elapsed="2021-11-03T13:39:17.550059Z" seen="seen"/><presentation stimulus-interval="PT0.000000S" reaction-time="PT0.663038S" elapsed="2021-11-03T13:39:20.118206Z" seen="seen"/><presentation stimulus-interval="PT0.000000S" reaction-time="PT1.007057S" elapsed="2021-11-03T13:39:23.166380Z" reversal="reversal"/><presentation stimulus-interval="PT0.005000S" reaction-time="PT0.751043S" elapsed="2021-11-03T13:39:25.989542Z" seen="seen"/><presentation stimulus-interval="PT0.005000S" reaction-time="PT0.752043S" elapsed="2021-11-03T13:39:28.725698Z" reversal="reversal" seen="seen"/></result></results><r:registry organization="AVOT" application="email" version="1.0"><r:int value="0" name="pending"/><r:record type="GObject" name="procedure-state"/><r:record type="PsyColourLxy" name="background-colour"><r:string value="y,x" name="source"/><r:double value="659F2FF4BD570640" name="sbyp"/></r:record><r:record type="PsyColourLxy" name="foreground-colour"><r:string value="y,x" name="source"/><r:double value="659F2FF4BD570640" name="sbyp"/></r:record></r:registry></subject></email-test>
